# Supplementary material for: How Long to Continue Eyelid Hygiene to Treat Meibomian Gland Dysfunction
Source: J Clin Med. 2022 Jan 20;11(3):529. doi: 10.3390/jcm11030529 (PMC8837031; doi:10.3390/jcm11030529)
Supplement: Supplementary file 1 [file jcm-11-00529-s001.zip]

Archive with 1 entries (1 files):
- jcm-1503894-supplementary.pdf
